# Supplementary material for: Redox potential tuning by calcium ions in a novel c-type cytochrome from an anammox organism[image]
Source: J Biol Chem. 2024 Dec 13;301(2):108082. doi: 10.1016/j.jbc.2024.108082 (PMC11791136; doi:10.1016/j.jbc.2024.108082)
Supplement: Heme_Calcium_Distances [file mmc2.zip]

Archive with 1 entries (1 files):
- jbc_108082_mmc2.txt
