# Supplementary material for: Redox potential tuning by calcium ions in a novel c-type cytochrome from an anammox organism[image]
Source: J Biol Chem. 2024 Dec 13;301(2):108082. doi: 10.1016/j.jbc.2024.108082 (PMC11791136; doi:10.1016/j.jbc.2024.108082)
Supplement: Heme_Calcium_Distances [file mmc2.zip › jbc_108082_mmc2.txt]

3X32	15.23 Angstrom
3X32	13.62 Angstrom
3M5Q	13.16 Angstrom
3M5Q	15.68 Angstrom
3FMU	15.76 Angstrom
3FMU	13.29 Angstrom
4BLK	15.77 Angstrom
4BLK	13.36 Angstrom
3M8M	13.11 Angstrom
3M8M	15.68 Angstrom
5ABO	15.67 Angstrom
5ABO	13.31 Angstrom
4BM1	15.82 Angstrom
4BM1	13.32 Angstrom
4BM1	46.04 Angstrom
4BM1	54.59 Angstrom
4BM1	46.14 Angstrom
4BM1	54.54 Angstrom
4BM1	15.83 Angstrom
4BM1	13.33 Angstrom
4BLL	15.8 Angstrom
4BLL	13.32 Angstrom
3FM6	15.73 Angstrom
3FM6	13.3 Angstrom
4BLN	15.77 Angstrom
4BLN	13.34 Angstrom
4CZQ	13.14 Angstrom
4CZQ	15.7 Angstrom
4CZN	13.13 Angstrom
4CZN	15.64 Angstrom
4CZO	13.14 Angstrom
4CZO	15.69 Angstrom
2C1V	12.04 Angstrom
2C1V	29.05 Angstrom
2C1V	12.67 Angstrom
2C1V	48.03 Angstrom
2C1V	28.84 Angstrom
2C1V	11.99 Angstrom
2C1V	48.0 Angstrom
2C1V	12.72 Angstrom
5MFA	16.33 Angstrom
1E29	14.56 Angstrom
1E29	13.87 Angstrom
1E29	15.25 Angstrom
4AAN	11.89 Angstrom
4AAN	12.58 Angstrom
8QX0	15.57 Angstrom
8QX0	13.18 Angstrom
4BLX	15.73 Angstrom
4BLX	13.36 Angstrom
7LSJ	18.81 Angstrom
7LSJ	29.04 Angstrom
7LSJ	37.96 Angstrom
7LSJ	44.4 Angstrom
7LSJ	34.71 Angstrom
7LSJ	24.49 Angstrom
7LSJ	22.8 Angstrom
7LSJ	12.18 Angstrom
7LSJ	21.36 Angstrom
7LSJ	14.67 Angstrom
5AOG	13.3 Angstrom
5TWT	13.36 Angstrom
5TWT	15.76 Angstrom
2E39	16.08 Angstrom
2E39	13.24 Angstrom
2E3A	15.89 Angstrom
2E3A	13.24 Angstrom
2E3B	15.85 Angstrom
2E3B	13.09 Angstrom
3BNJ	10.56 Angstrom
3BNJ	27.3 Angstrom
3BNJ	16.64 Angstrom
3BNJ	19.4 Angstrom
3BNJ	28.39 Angstrom
1GWU	15.71 Angstrom
1GWU	13.31 Angstrom
2BOQ	15.71 Angstrom
2BOQ	13.28 Angstrom
2XTS	16.19 Angstrom
2XTS	35.51 Angstrom
2XTS	75.1 Angstrom
2XTS	74.79 Angstrom
2XTS	73.44 Angstrom
2XTS	53.74 Angstrom
2XTS	74.98 Angstrom
2XTS	53.73 Angstrom
2XTS	16.21 Angstrom
2XTS	31.66 Angstrom
2XTS	15.06 Angstrom
2XTS	35.51 Angstrom
6DYC	38.46 Angstrom
6DYC	12.2 Angstrom
5AL9	14.97 Angstrom
4BM2	15.84 Angstrom
4BM2	13.34 Angstrom
2W3G	26.58 Angstrom
2W3G	36.25 Angstrom
3FO3	10.41 Angstrom
3FO3	13.13 Angstrom
3FO3	66.97 Angstrom
3FO3	51.83 Angstrom
3FO3	27.32 Angstrom
3FO3	20.52 Angstrom
3FO3	49.95 Angstrom
3FO3	36.89 Angstrom
3FO3	16.49 Angstrom
3FO3	9.74 Angstrom
3FO3	59.19 Angstrom
3FO3	43.66 Angstrom
3FO3	19.37 Angstrom
3FO3	10.98 Angstrom
3FO3	60.36 Angstrom
3FO3	43.3 Angstrom
3FO3	28.93 Angstrom
3FO3	21.02 Angstrom
3FO3	59.7 Angstrom
3FO3	42.25 Angstrom
3FO3	33.22 Angstrom
3FO3	33.65 Angstrom
3FO3	55.72 Angstrom
3FO3	47.76 Angstrom
3FO3	34.68 Angstrom
3FO3	28.94 Angstrom
3FO3	45.98 Angstrom
3FO3	36.37 Angstrom
3FO3	38.05 Angstrom
3FO3	41.41 Angstrom
3FO3	61.8 Angstrom
3FO3	55.7 Angstrom
3FO3	66.99 Angstrom
3FO3	51.84 Angstrom
3FO3	10.38 Angstrom
3FO3	13.14 Angstrom
3FO3	49.91 Angstrom
3FO3	36.84 Angstrom
3FO3	27.34 Angstrom
3FO3	20.52 Angstrom
3FO3	59.19 Angstrom
3FO3	43.65 Angstrom
3FO3	16.49 Angstrom
3FO3	9.74 Angstrom
3FO3	60.36 Angstrom
3FO3	43.28 Angstrom
3FO3	19.37 Angstrom
3FO3	10.99 Angstrom
3FO3	59.68 Angstrom
3FO3	42.22 Angstrom
3FO3	28.93 Angstrom
3FO3	21.02 Angstrom
3FO3	55.71 Angstrom
3FO3	47.72 Angstrom
3FO3	33.16 Angstrom
3FO3	33.56 Angstrom
3FO3	45.95 Angstrom
3FO3	36.33 Angstrom
3FO3	34.68 Angstrom
3FO3	28.94 Angstrom
3FO3	61.94 Angstrom
3FO3	55.72 Angstrom
3FO3	37.72 Angstrom
3FO3	41.15 Angstrom
7ZS8	11.94 Angstrom
7ZS8	29.76 Angstrom
7ZS8	12.61 Angstrom
7ZS8	48.61 Angstrom
7ZS8	29.63 Angstrom
7ZS8	11.96 Angstrom
7ZS8	48.61 Angstrom
7ZS8	12.63 Angstrom
7ZS2	6.74 Angstrom
7ZS2	22.87 Angstrom
7ZS2	20.71 Angstrom
7ZS2	33.08 Angstrom
7ZS2	16.73 Angstrom
7ZS2	6.92 Angstrom
7ZS2	37.83 Angstrom
7ZS2	37.27 Angstrom
1KB0	21.16 Angstrom
1PA2	15.73 Angstrom
1PA2	13.39 Angstrom
1YYD	13.25 Angstrom
1YYD	15.68 Angstrom
3SCE	10.48 Angstrom
3SCE	13.26 Angstrom
3SCE	67.11 Angstrom
3SCE	51.81 Angstrom
3SCE	27.56 Angstrom
3SCE	20.7 Angstrom
3SCE	50.07 Angstrom
3SCE	36.93 Angstrom
3SCE	16.61 Angstrom
3SCE	9.8 Angstrom
3SCE	59.37 Angstrom
3SCE	43.67 Angstrom
3SCE	19.48 Angstrom
3SCE	11.01 Angstrom
3SCE	60.62 Angstrom
3SCE	43.38 Angstrom
3SCE	29.08 Angstrom
3SCE	21.0 Angstrom
3SCE	60.02 Angstrom
3SCE	42.39 Angstrom
3SCE	33.44 Angstrom
3SCE	33.85 Angstrom
3SCE	55.94 Angstrom
3SCE	47.9 Angstrom
3SCE	34.84 Angstrom
3SCE	29.04 Angstrom
3SCE	46.17 Angstrom
3SCE	36.47 Angstrom
3SCE	38.61 Angstrom
3SCE	41.84 Angstrom
3SCE	61.85 Angstrom
3SCE	55.78 Angstrom
3SCE	67.13 Angstrom
3SCE	51.8 Angstrom
3SCE	10.46 Angstrom
3SCE	13.25 Angstrom
3SCE	50.02 Angstrom
3SCE	36.84 Angstrom
3SCE	27.57 Angstrom
3SCE	20.65 Angstrom
3SCE	59.37 Angstrom
3SCE	43.64 Angstrom
3SCE	16.62 Angstrom
3SCE	9.77 Angstrom
3SCE	60.62 Angstrom
3SCE	43.36 Angstrom
3SCE	19.48 Angstrom
3SCE	11.03 Angstrom
3SCE	60.01 Angstrom
3SCE	42.37 Angstrom
3SCE	29.06 Angstrom
3SCE	21.01 Angstrom
3SCE	55.88 Angstrom
3SCE	47.76 Angstrom
3SCE	33.28 Angstrom
3SCE	33.64 Angstrom
3SCE	46.11 Angstrom
3SCE	36.38 Angstrom
3SCE	34.86 Angstrom
3SCE	29.02 Angstrom
3SCE	62.06 Angstrom
3SCE	55.72 Angstrom
3SCE	37.81 Angstrom
3SCE	41.19 Angstrom
6VZA	26.64 Angstrom
7ATJ	15.78 Angstrom
7ATJ	13.57 Angstrom
5YEM	22.35 Angstrom
5YEM	24.97 Angstrom
5YEM	25.65 Angstrom
5YEM	22.94 Angstrom
5YEM	43.2 Angstrom
5YEM	56.17 Angstrom
5YEM	31.86 Angstrom
5YEM	44.25 Angstrom
5YEM	52.83 Angstrom
5YEM	65.62 Angstrom
5YEM	43.17 Angstrom
5YEM	25.67 Angstrom
5YEM	24.94 Angstrom
5YEM	22.87 Angstrom
5YEM	22.34 Angstrom
5YEM	25.3 Angstrom
5YEM	52.82 Angstrom
5YEM	65.63 Angstrom
5YEM	31.86 Angstrom
5YEM	44.21 Angstrom
5YEM	31.79 Angstrom
5YEM	54.05 Angstrom
5YEM	50.87 Angstrom
5YEM	22.79 Angstrom
5YEM	52.8 Angstrom
5YEM	65.61 Angstrom
5YEM	22.38 Angstrom
5YEM	25.31 Angstrom
5YEM	43.22 Angstrom
5YEM	56.17 Angstrom
5YEM	52.74 Angstrom
5YEM	50.99 Angstrom
5YEM	53.92 Angstrom
5YEM	22.74 Angstrom
5YEM	31.84 Angstrom
5YEM	44.17 Angstrom
5YEM	43.25 Angstrom
5YEM	56.19 Angstrom
5YEM	22.35 Angstrom
5YEM	25.28 Angstrom
5FNE	15.75 Angstrom
5FNE	13.23 Angstrom
2OT4	10.58 Angstrom
2OT4	66.94 Angstrom
2OT4	27.45 Angstrom
2OT4	50.07 Angstrom
2OT4	16.64 Angstrom
2OT4	59.26 Angstrom
2OT4	19.49 Angstrom
2OT4	60.55 Angstrom
2OT4	28.99 Angstrom
2OT4	60.05 Angstrom
2OT4	29.04 Angstrom
2OT4	59.82 Angstrom
2OT4	33.35 Angstrom
2OT4	55.9 Angstrom
2OT4	34.76 Angstrom
2OT4	46.13 Angstrom
2OT4	38.44 Angstrom
2OT4	61.85 Angstrom
2OT4	66.97 Angstrom
2OT4	10.57 Angstrom
2OT4	49.95 Angstrom
2OT4	27.51 Angstrom
2OT4	59.25 Angstrom
2OT4	16.65 Angstrom
2OT4	60.54 Angstrom
2OT4	19.49 Angstrom
2OT4	60.03 Angstrom
2OT4	29.02 Angstrom
2OT4	59.77 Angstrom
2OT4	29.05 Angstrom
2OT4	55.8 Angstrom
2OT4	33.24 Angstrom
2OT4	46.0 Angstrom
2OT4	34.82 Angstrom
2OT4	62.02 Angstrom
2OT4	37.75 Angstrom
3BNG	10.71 Angstrom
3BNG	27.62 Angstrom
3BNG	16.92 Angstrom
3BNG	19.76 Angstrom
3BNG	28.82 Angstrom
4AUL	22.36 Angstrom
4AUL	24.95 Angstrom
4AUL	22.75 Angstrom
4AUL	42.93 Angstrom
4AUL	55.74 Angstrom
4AUL	25.47 Angstrom
4AUL	31.78 Angstrom
4AUL	44.3 Angstrom
4AUL	45.22 Angstrom
4AUL	52.48 Angstrom
4AUL	65.28 Angstrom
4AUL	53.45 Angstrom
4AUL	42.94 Angstrom
4AUL	25.53 Angstrom
4AUL	22.56 Angstrom
4AUL	22.34 Angstrom
4AUL	25.42 Angstrom
4AUL	24.85 Angstrom
4AUL	52.45 Angstrom
4AUL	65.24 Angstrom
4AUL	61.21 Angstrom
4AUL	31.77 Angstrom
4AUL	44.3 Angstrom
4AUL	57.94 Angstrom
4AUL	31.79 Angstrom
4AUL	54.12 Angstrom
4AUL	22.8 Angstrom
4AUL	52.49 Angstrom
4AUL	65.32 Angstrom
4AUL	50.88 Angstrom
4AUL	22.39 Angstrom
4AUL	25.36 Angstrom
4AUL	19.03 Angstrom
4AUL	42.9 Angstrom
4AUL	55.72 Angstrom
4AUL	34.22 Angstrom
4AUL	52.52 Angstrom
4AUL	50.94 Angstrom
4AUL	22.65 Angstrom
4AUL	31.75 Angstrom
4AUL	44.33 Angstrom
4AUL	54.0 Angstrom
4AUL	42.92 Angstrom
4AUL	55.71 Angstrom
4AUL	48.65 Angstrom
4AUL	22.35 Angstrom
4AUL	25.37 Angstrom
4AUL	31.39 Angstrom
4FCS	15.81 Angstrom
4FCS	13.27 Angstrom
8HNZ	25.89 Angstrom
8QWT	13.28 Angstrom
8QWT	15.82 Angstrom
4HHR	15.9 Angstrom
4HHR	30.18 Angstrom
4HHR	25.43 Angstrom
4HHR	44.64 Angstrom
4HHR	33.21 Angstrom
4HHR	26.89 Angstrom
4HHR	35.42 Angstrom
4HHR	36.68 Angstrom
8RE3	21.39 Angstrom
8RE3	73.85 Angstrom
8RE3	73.8 Angstrom
8RE3	21.4 Angstrom
3HQ9	12.02 Angstrom
3HQ9	29.3 Angstrom
3HQ9	12.58 Angstrom
3HQ9	48.15 Angstrom
3HQ9	29.26 Angstrom
3HQ9	12.15 Angstrom
3HQ9	48.15 Angstrom
3HQ9	12.58 Angstrom
6ISS	15.69 Angstrom
6ISS	13.3 Angstrom
6ISS	58.27 Angstrom
6ISS	33.99 Angstrom
6ISS	53.82 Angstrom
6ISS	40.48 Angstrom
6ISS	15.75 Angstrom
6ISS	13.28 Angstrom
1W4W	15.86 Angstrom
1W4W	13.41 Angstrom
3MMO	10.55 Angstrom
3MMO	13.33 Angstrom
3MMO	67.27 Angstrom
3MMO	52.05 Angstrom
3MMO	27.56 Angstrom
3MMO	20.79 Angstrom
3MMO	50.24 Angstrom
3MMO	37.18 Angstrom
3MMO	16.65 Angstrom
3MMO	9.9 Angstrom
3MMO	59.5 Angstrom
3MMO	43.88 Angstrom
3MMO	19.53 Angstrom
3MMO	11.11 Angstrom
3MMO	60.77 Angstrom
3MMO	43.58 Angstrom
3MMO	29.14 Angstrom
3MMO	21.07 Angstrom
3MMO	60.17 Angstrom
3MMO	42.57 Angstrom
3MMO	33.5 Angstrom
3MMO	34.02 Angstrom
3MMO	56.12 Angstrom
3MMO	48.19 Angstrom
3MMO	34.9 Angstrom
3MMO	29.18 Angstrom
3MMO	46.3 Angstrom
3MMO	36.7 Angstrom
3MMO	38.59 Angstrom
3MMO	41.98 Angstrom
3MMO	62.11 Angstrom
3MMO	56.13 Angstrom
3MMO	67.32 Angstrom
3MMO	52.04 Angstrom
3MMO	10.52 Angstrom
3MMO	13.35 Angstrom
3MMO	50.17 Angstrom
3MMO	37.05 Angstrom
3MMO	27.58 Angstrom
3MMO	20.78 Angstrom
3MMO	59.53 Angstrom
3MMO	43.86 Angstrom
3MMO	16.63 Angstrom
3MMO	9.91 Angstrom
3MMO	60.8 Angstrom
3MMO	43.58 Angstrom
3MMO	19.5 Angstrom
3MMO	11.15 Angstrom
3MMO	60.19 Angstrom
3MMO	42.57 Angstrom
3MMO	29.11 Angstrom
3MMO	21.11 Angstrom
3MMO	56.04 Angstrom
3MMO	48.0 Angstrom
3MMO	33.36 Angstrom
3MMO	33.86 Angstrom
3MMO	46.21 Angstrom
3MMO	36.54 Angstrom
3MMO	34.92 Angstrom
3MMO	29.19 Angstrom
3MMO	62.22 Angstrom
3MMO	55.97 Angstrom
3MMO	37.92 Angstrom
3MMO	41.45 Angstrom
7DE5	15.94 Angstrom
8RV0	38.33 Angstrom
8RV0	33.96 Angstrom
8RV0	34.98 Angstrom
8RV0	10.53 Angstrom
8RV0	27.3 Angstrom
8RV0	16.75 Angstrom
8RV0	19.37 Angstrom
8RV0	29.08 Angstrom
1HCH	15.62 Angstrom
1HCH	13.43 Angstrom
1LYC	13.2 Angstrom
1LYC	16.05 Angstrom
1LYC	50.32 Angstrom
1LYC	30.32 Angstrom
1LYC	50.06 Angstrom
1LYC	34.54 Angstrom
1LYC	13.51 Angstrom
1LYC	16.11 Angstrom
1ARU	16.07 Angstrom
1ARU	13.25 Angstrom
1ARV	16.11 Angstrom
1ARV	13.27 Angstrom
1ARW	16.14 Angstrom
1ARW	13.28 Angstrom
1FS7	10.73 Angstrom
1FS7	27.72 Angstrom
1FS7	17.03 Angstrom
1FS7	19.71 Angstrom
1FS7	28.73 Angstrom
1FS8	10.76 Angstrom
1FS8	27.68 Angstrom
1FS8	17.0 Angstrom
1FS8	19.79 Angstrom
1FS8	28.82 Angstrom
1H57	15.6 Angstrom
1H57	13.42 Angstrom
1H5A	15.88 Angstrom
1H5A	13.39 Angstrom
1H5D	15.59 Angstrom
1H5D	13.39 Angstrom
1H5E	15.63 Angstrom
1H5E	13.38 Angstrom
1H5F	15.64 Angstrom
1H5F	13.38 Angstrom
1H5G	15.67 Angstrom
1H5G	13.38 Angstrom
1H5H	15.69 Angstrom
1H5H	13.37 Angstrom
1H5I	15.65 Angstrom
1H5I	13.36 Angstrom
1H5J	15.66 Angstrom
1H5J	13.35 Angstrom
1H5K	15.67 Angstrom
1H5K	13.37 Angstrom
1H5L	15.68 Angstrom
1H5L	13.35 Angstrom
1H5M	15.66 Angstrom
1H5M	13.35 Angstrom
1HSR	16.14 Angstrom
1HSR	13.33 Angstrom
1W4Y	15.48 Angstrom
1W4Y	13.42 Angstrom
1YYG	13.11 Angstrom
1YYG	15.49 Angstrom
1YYG	10.16 Angstrom
1YZP	13.11 Angstrom
1YZP	15.59 Angstrom
1YZR	13.08 Angstrom
1YZR	15.67 Angstrom
2C8S	10.42 Angstrom
2E80	10.74 Angstrom
2E80	27.7 Angstrom
2E80	16.99 Angstrom
2E80	19.76 Angstrom
2E80	28.75 Angstrom
2W3E	26.52 Angstrom
2W3E	36.35 Angstrom
2ZS0	25.73 Angstrom
2ZS0	58.2 Angstrom
2ZS0	57.51 Angstrom
2ZS0	29.83 Angstrom
2ZS0	46.58 Angstrom
2ZS0	19.72 Angstrom
2ZS0	11.93 Angstrom
2ZS0	24.24 Angstrom
2ZS0	40.75 Angstrom
2ZS0	26.67 Angstrom
2ZS0	17.85 Angstrom
2ZS0	22.49 Angstrom
2ZS0	37.14 Angstrom
2ZS0	57.03 Angstrom
2ZS0	52.7 Angstrom
2ZS0	26.12 Angstrom
4FDQ	15.73 Angstrom
4FDQ	13.31 Angstrom
6VXV	26.11 Angstrom
7O7G	28.64 Angstrom
7O7G	11.87 Angstrom
7O7G	34.61 Angstrom
7O7G	17.45 Angstrom
7O7G	26.14 Angstrom
7O7G	15.26 Angstrom
7O7G	47.25 Angstrom
7O7G	17.53 Angstrom
7O7G	26.95 Angstrom
7O7G	12.88 Angstrom
7O7G	37.85 Angstrom
7O7G	20.24 Angstrom
7O7G	37.0 Angstrom
7O7G	12.95 Angstrom
7O7G	38.95 Angstrom
7O7G	30.55 Angstrom
7O7G	40.79 Angstrom
7O7G	19.55 Angstrom
7O7G	47.25 Angstrom
7O7G	36.74 Angstrom
7O7G	38.18 Angstrom
7O7G	21.26 Angstrom
7O7G	24.01 Angstrom
7O7G	26.22 Angstrom
7O7G	48.86 Angstrom
7O7G	30.05 Angstrom
7O7G	19.93 Angstrom
7O7G	37.15 Angstrom
7O7G	39.74 Angstrom
7O7G	31.58 Angstrom
7O7G	25.16 Angstrom
7O7G	27.7 Angstrom
7O7G	40.45 Angstrom
7O7G	33.26 Angstrom
7O7G	35.43 Angstrom
7O7G	28.19 Angstrom
7O7G	47.13 Angstrom
7O7G	42.49 Angstrom
7O7G	40.42 Angstrom
7O7G	35.66 Angstrom
7RWX	12.88 Angstrom
7RWX	11.07 Angstrom
7RWX	42.26 Angstrom
7RWX	40.64 Angstrom
8QWX	15.62 Angstrom
8QWX	13.19 Angstrom
1H55	15.67 Angstrom
1H55	13.42 Angstrom
1H5C	15.68 Angstrom
1H5C	13.32 Angstrom
4Q4U	10.47 Angstrom
4Q4U	66.87 Angstrom
4Q4U	27.39 Angstrom
4Q4U	49.9 Angstrom
4Q4U	16.54 Angstrom
4Q4U	59.14 Angstrom
4Q4U	19.44 Angstrom
4Q4U	60.41 Angstrom
4Q4U	29.06 Angstrom
4Q4U	59.73 Angstrom
4Q4U	33.28 Angstrom
4Q4U	55.84 Angstrom
4Q4U	34.72 Angstrom
4Q4U	46.0 Angstrom
4Q4U	38.1 Angstrom
4Q4U	62.01 Angstrom
4Q4U	66.9 Angstrom
4Q4U	10.45 Angstrom
4Q4U	49.86 Angstrom
4Q4U	27.42 Angstrom
4Q4U	59.16 Angstrom
4Q4U	16.53 Angstrom
4Q4U	60.41 Angstrom
4Q4U	19.43 Angstrom
4Q4U	59.74 Angstrom
4Q4U	29.05 Angstrom
4Q4U	55.8 Angstrom
4Q4U	33.24 Angstrom
4Q4U	45.94 Angstrom
4Q4U	34.75 Angstrom
4Q4U	62.09 Angstrom
4Q4U	37.86 Angstrom
4Q5C	10.47 Angstrom
4Q5C	66.92 Angstrom
4Q5C	27.4 Angstrom
4Q5C	49.95 Angstrom
4Q5C	16.56 Angstrom
4Q5C	59.17 Angstrom
4Q5C	19.46 Angstrom
4Q5C	60.42 Angstrom
4Q5C	29.06 Angstrom
4Q5C	59.78 Angstrom
4Q5C	33.3 Angstrom
4Q5C	55.87 Angstrom
4Q5C	34.74 Angstrom
4Q5C	46.02 Angstrom
4Q5C	38.12 Angstrom
4Q5C	62.04 Angstrom
4Q5C	66.96 Angstrom
4Q5C	10.44 Angstrom
4Q5C	49.91 Angstrom
4Q5C	27.41 Angstrom
4Q5C	59.2 Angstrom
4Q5C	16.54 Angstrom
4Q5C	60.44 Angstrom
4Q5C	19.44 Angstrom
4Q5C	59.79 Angstrom
4Q5C	29.05 Angstrom
4Q5C	55.84 Angstrom
4Q5C	33.24 Angstrom
4Q5C	45.98 Angstrom
4Q5C	34.76 Angstrom
4Q5C	62.13 Angstrom
4Q5C	37.88 Angstrom
3SJL	12.12 Angstrom
3SJL	107.82 Angstrom
3SJL	12.5 Angstrom
3SJL	89.12 Angstrom
3SJL	108.11 Angstrom
3SJL	12.17 Angstrom
3SJL	89.17 Angstrom
3SJL	12.52 Angstrom
3OWM	10.47 Angstrom
3OWM	13.14 Angstrom
3OWM	31.62 Angstrom
3OWM	66.64 Angstrom
3OWM	51.64 Angstrom
3OWM	81.28 Angstrom
3OWM	27.34 Angstrom
3OWM	20.73 Angstrom
3OWM	49.52 Angstrom
3OWM	49.74 Angstrom
3OWM	36.85 Angstrom
3OWM	67.06 Angstrom
3OWM	16.49 Angstrom
3OWM	9.86 Angstrom
3OWM	36.63 Angstrom
3OWM	58.96 Angstrom
3OWM	43.54 Angstrom
3OWM	73.18 Angstrom
3OWM	19.32 Angstrom
3OWM	11.09 Angstrom
3OWM	35.31 Angstrom
3OWM	60.22 Angstrom
3OWM	43.27 Angstrom
3OWM	71.35 Angstrom
3OWM	28.84 Angstrom
3OWM	20.97 Angstrom
3OWM	41.69 Angstrom
3OWM	59.62 Angstrom
3OWM	42.24 Angstrom
3OWM	67.84 Angstrom
3OWM	33.21 Angstrom
3OWM	33.76 Angstrom
3OWM	59.0 Angstrom
3OWM	55.58 Angstrom
3OWM	47.74 Angstrom
3OWM	77.78 Angstrom
3OWM	34.59 Angstrom
3OWM	29.02 Angstrom
3OWM	57.87 Angstrom
3OWM	45.87 Angstrom
3OWM	36.37 Angstrom
3OWM	66.39 Angstrom
3OWM	38.32 Angstrom
3OWM	41.67 Angstrom
3OWM	64.69 Angstrom
3OWM	61.49 Angstrom
3OWM	55.6 Angstrom
3OWM	85.21 Angstrom
3OWM	66.67 Angstrom
3OWM	51.68 Angstrom
3OWM	81.28 Angstrom
3OWM	10.44 Angstrom
3OWM	13.11 Angstrom
3OWM	31.6 Angstrom
3OWM	49.68 Angstrom
3OWM	36.79 Angstrom
3OWM	66.96 Angstrom
3OWM	27.34 Angstrom
3OWM	20.59 Angstrom
3OWM	49.48 Angstrom
3OWM	58.98 Angstrom
3OWM	43.58 Angstrom
3OWM	73.16 Angstrom
3OWM	16.47 Angstrom
3OWM	9.75 Angstrom
3OWM	36.59 Angstrom
3OWM	60.24 Angstrom
3OWM	43.29 Angstrom
3OWM	71.33 Angstrom
3OWM	19.3 Angstrom
3OWM	11.05 Angstrom
3OWM	35.3 Angstrom
3OWM	59.63 Angstrom
3OWM	42.25 Angstrom
3OWM	67.83 Angstrom
3OWM	28.81 Angstrom
3OWM	20.94 Angstrom
3OWM	41.7 Angstrom
3OWM	55.51 Angstrom
3OWM	47.65 Angstrom
3OWM	77.66 Angstrom
3OWM	33.05 Angstrom
3OWM	33.48 Angstrom
3OWM	58.81 Angstrom
3OWM	45.77 Angstrom
3OWM	36.31 Angstrom
3OWM	66.28 Angstrom
3OWM	34.61 Angstrom
3OWM	28.92 Angstrom
3OWM	57.86 Angstrom
3OWM	61.68 Angstrom
3OWM	55.58 Angstrom
3OWM	85.21 Angstrom
3OWM	37.54 Angstrom
3OWM	40.98 Angstrom
3OWM	63.93 Angstrom
4BM3	15.85 Angstrom
4BM3	13.38 Angstrom
6P73	10.84 Angstrom
6P73	49.34 Angstrom
6P73	27.81 Angstrom
6P73	56.63 Angstrom
6P73	16.86 Angstrom
6P73	47.86 Angstrom
6P73	19.65 Angstrom
6P73	39.76 Angstrom
6P73	28.71 Angstrom
6P73	35.34 Angstrom
6P73	49.21 Angstrom
6P73	10.93 Angstrom
6P73	56.52 Angstrom
6P73	27.96 Angstrom
6P73	47.71 Angstrom
6P73	16.94 Angstrom
6P73	39.61 Angstrom
6P73	19.72 Angstrom
6P73	35.21 Angstrom
6P73	28.74 Angstrom
4CUO	13.41 Angstrom
4CUO	15.76 Angstrom
2BQ4	18.33 Angstrom
2BQ4	39.1 Angstrom
2BQ4	18.71 Angstrom
2BQ4	45.71 Angstrom
2BQ4	17.52 Angstrom
2BQ4	30.32 Angstrom
2BQ4	9.28 Angstrom
2BQ4	34.14 Angstrom
2BQ4	39.09 Angstrom
2BQ4	18.38 Angstrom
2BQ4	45.25 Angstrom
2BQ4	18.67 Angstrom
2BQ4	29.9 Angstrom
2BQ4	17.62 Angstrom
2BQ4	33.76 Angstrom
2BQ4	9.28 Angstrom
2YLJ	15.91 Angstrom
2YLJ	13.4 Angstrom
7DN6	15.87 Angstrom
4QO5	51.11 Angstrom
4QO5	45.94 Angstrom
4QO5	48.54 Angstrom
4QO5	20.93 Angstrom
4QO5	41.19 Angstrom
4QO5	30.38 Angstrom
4QO5	33.86 Angstrom
4QO5	43.78 Angstrom
6JSB	34.58 Angstrom
6JSB	47.03 Angstrom
6JSB	34.46 Angstrom
6JSB	46.78 Angstrom
6JSB	70.72 Angstrom
6JSB	59.03 Angstrom
6JSB	70.74 Angstrom
6JSB	59.03 Angstrom
1GWT	15.8 Angstrom
1GWT	13.25 Angstrom
1H58	15.76 Angstrom
1H58	13.37 Angstrom
1LLP	15.65 Angstrom
1LLP	13.34 Angstrom
2ZO5	10.58 Angstrom
2ZO5	13.1 Angstrom
2ZO5	66.74 Angstrom
2ZO5	51.71 Angstrom
2ZO5	27.42 Angstrom
2ZO5	20.84 Angstrom
2ZO5	49.84 Angstrom
2ZO5	36.9 Angstrom
2ZO5	16.53 Angstrom
2ZO5	9.92 Angstrom
2ZO5	59.09 Angstrom
2ZO5	43.63 Angstrom
2ZO5	19.37 Angstrom
2ZO5	11.32 Angstrom
2ZO5	60.37 Angstrom
2ZO5	43.32 Angstrom
2ZO5	28.93 Angstrom
2ZO5	21.24 Angstrom
2ZO5	59.76 Angstrom
2ZO5	42.23 Angstrom
2ZO5	33.3 Angstrom
2ZO5	33.84 Angstrom
2ZO5	55.72 Angstrom
2ZO5	47.89 Angstrom
2ZO5	34.66 Angstrom
2ZO5	29.11 Angstrom
2ZO5	45.98 Angstrom
2ZO5	36.46 Angstrom
2ZO5	38.41 Angstrom
2ZO5	41.74 Angstrom
2ZO5	61.65 Angstrom
2ZO5	55.77 Angstrom
2ZO5	66.77 Angstrom
2ZO5	51.76 Angstrom
2ZO5	10.53 Angstrom
2ZO5	13.09 Angstrom
2ZO5	49.79 Angstrom
2ZO5	36.84 Angstrom
2ZO5	27.42 Angstrom
2ZO5	20.73 Angstrom
2ZO5	59.11 Angstrom
2ZO5	43.65 Angstrom
2ZO5	16.51 Angstrom
2ZO5	9.86 Angstrom
2ZO5	60.39 Angstrom
2ZO5	43.35 Angstrom
2ZO5	19.37 Angstrom
2ZO5	11.31 Angstrom
2ZO5	59.78 Angstrom
2ZO5	42.25 Angstrom
2ZO5	28.91 Angstrom
2ZO5	21.21 Angstrom
2ZO5	55.65 Angstrom
2ZO5	47.77 Angstrom
2ZO5	33.12 Angstrom
2ZO5	33.58 Angstrom
2ZO5	45.89 Angstrom
2ZO5	36.37 Angstrom
2ZO5	34.69 Angstrom
2ZO5	29.04 Angstrom
2ZO5	61.81 Angstrom
2ZO5	55.71 Angstrom
2ZO5	37.62 Angstrom
2ZO5	41.07 Angstrom
3BNF	10.64 Angstrom
3BNF	27.62 Angstrom
3BNF	16.85 Angstrom
3BNF	19.71 Angstrom
3BNF	28.64 Angstrom
4FCN	13.28 Angstrom
4FCN	15.85 Angstrom
4HHS	15.91 Angstrom
4HHS	30.22 Angstrom
4HHS	44.67 Angstrom
4HHS	26.98 Angstrom
4HHS	29.14 Angstrom
4Q0T	10.63 Angstrom
4Q0T	66.9 Angstrom
4Q0T	27.46 Angstrom
4Q0T	50.05 Angstrom
4Q0T	16.66 Angstrom
4Q0T	59.2 Angstrom
4Q0T	19.48 Angstrom
4Q0T	60.51 Angstrom
4Q0T	29.1 Angstrom
4Q0T	59.82 Angstrom
4Q0T	33.41 Angstrom
4Q0T	55.97 Angstrom
4Q0T	34.8 Angstrom
4Q0T	46.13 Angstrom
4Q0T	38.42 Angstrom
4Q0T	62.02 Angstrom
4Q0T	66.92 Angstrom
4Q0T	10.58 Angstrom
4Q0T	50.0 Angstrom
4Q0T	27.48 Angstrom
4Q0T	59.22 Angstrom
4Q0T	16.65 Angstrom
4Q0T	60.52 Angstrom
4Q0T	19.49 Angstrom
4Q0T	59.84 Angstrom
4Q0T	29.1 Angstrom
4Q0T	55.91 Angstrom
4Q0T	33.33 Angstrom
4Q0T	46.07 Angstrom
4Q0T	34.82 Angstrom
4Q0T	62.19 Angstrom
4Q0T	37.96 Angstrom
5FIW	16.26 Angstrom
5FIW	43.7 Angstrom
5FIW	43.83 Angstrom
5FIW	16.28 Angstrom
7DN7	15.9 Angstrom
7ZS1	6.61 Angstrom
7ZS1	22.92 Angstrom
7ZS1	20.48 Angstrom
7ZS1	16.76 Angstrom
7ZS1	6.94 Angstrom
7ZS1	37.88 Angstrom
5TL8	30.52 Angstrom
5TL8	17.52 Angstrom
8HO0	25.71 Angstrom
3DE8	20.37 Angstrom
3DE8	13.73 Angstrom
3DE8	16.97 Angstrom
3DE8	39.92 Angstrom
3DE8	40.78 Angstrom
3DE8	47.33 Angstrom
3DE8	24.41 Angstrom
3DE8	35.48 Angstrom
3DE8	18.51 Angstrom
3DE8	12.28 Angstrom
3DE8	13.3 Angstrom
3DE8	41.23 Angstrom
3DE8	20.32 Angstrom
3DE8	46.33 Angstrom
3DE8	40.28 Angstrom
3DE8	36.39 Angstrom
3DE8	34.57 Angstrom
3DE8	24.91 Angstrom
3DE8	24.31 Angstrom
3DE8	37.82 Angstrom
3DE8	43.14 Angstrom
3DE8	56.82 Angstrom
3DE8	55.4 Angstrom
3DE8	32.83 Angstrom
3RMZ	12.03 Angstrom
3RMZ	107.88 Angstrom
3RMZ	12.5 Angstrom
3RMZ	89.03 Angstrom
3RMZ	107.84 Angstrom
3RMZ	12.08 Angstrom
3RMZ	89.06 Angstrom
3RMZ	12.54 Angstrom
6DYD	13.92 Angstrom
6DYD	9.89 Angstrom
6DYD	40.13 Angstrom
6DYD	39.22 Angstrom
6DYD	37.8 Angstrom
6DYD	38.99 Angstrom
6DYD	33.8 Angstrom
6DYD	13.57 Angstrom
6DYD	14.02 Angstrom
6DYD	13.96 Angstrom
1B80	15.71 Angstrom
1B80	13.34 Angstrom
1B80	73.35 Angstrom
1B80	56.28 Angstrom
1B80	45.19 Angstrom
1B80	64.72 Angstrom
1B80	15.69 Angstrom
1B80	13.36 Angstrom
2RDZ	10.61 Angstrom
2RDZ	13.49 Angstrom
2RDZ	49.08 Angstrom
2RDZ	49.16 Angstrom
2RDZ	55.96 Angstrom
2RDZ	69.51 Angstrom
2RDZ	48.74 Angstrom
2RDZ	35.92 Angstrom
2RDZ	27.57 Angstrom
2RDZ	20.34 Angstrom
2RDZ	56.46 Angstrom
2RDZ	51.6 Angstrom
2RDZ	69.48 Angstrom
2RDZ	79.11 Angstrom
2RDZ	47.68 Angstrom
2RDZ	35.92 Angstrom
2RDZ	16.81 Angstrom
2RDZ	10.14 Angstrom
2RDZ	47.77 Angstrom
2RDZ	46.08 Angstrom
2RDZ	61.5 Angstrom
2RDZ	72.95 Angstrom
2RDZ	48.2 Angstrom
2RDZ	33.88 Angstrom
2RDZ	19.62 Angstrom
2RDZ	10.8 Angstrom
2RDZ	39.75 Angstrom
2RDZ	37.92 Angstrom
2RDZ	61.58 Angstrom
2RDZ	71.45 Angstrom
2RDZ	48.62 Angstrom
2RDZ	31.34 Angstrom
2RDZ	28.65 Angstrom
2RDZ	20.48 Angstrom
2RDZ	35.12 Angstrom
2RDZ	30.77 Angstrom
2RDZ	65.25 Angstrom
2RDZ	72.34 Angstrom
2RDZ	49.62 Angstrom
2RDZ	30.61 Angstrom
2RDZ	48.89 Angstrom
2RDZ	49.39 Angstrom
2RDZ	10.57 Angstrom
2RDZ	13.47 Angstrom
2RDZ	61.31 Angstrom
2RDZ	63.28 Angstrom
2RDZ	62.92 Angstrom
2RDZ	43.98 Angstrom
2RDZ	56.45 Angstrom
2RDZ	51.99 Angstrom
2RDZ	27.58 Angstrom
2RDZ	20.38 Angstrom
2RDZ	75.94 Angstrom
2RDZ	76.03 Angstrom
2RDZ	65.21 Angstrom
2RDZ	46.48 Angstrom
2RDZ	47.65 Angstrom
2RDZ	46.31 Angstrom
2RDZ	16.8 Angstrom
2RDZ	10.21 Angstrom
2RDZ	64.55 Angstrom
2RDZ	66.01 Angstrom
2RDZ	59.34 Angstrom
2RDZ	39.97 Angstrom
2RDZ	39.69 Angstrom
2RDZ	38.09 Angstrom
2RDZ	19.6 Angstrom
2RDZ	10.84 Angstrom
2RDZ	61.4 Angstrom
2RDZ	64.43 Angstrom
2RDZ	52.91 Angstrom
2RDZ	32.81 Angstrom
2RDZ	35.13 Angstrom
2RDZ	30.85 Angstrom
2RDZ	28.59 Angstrom
2RDZ	20.45 Angstrom
2RDZ	63.95 Angstrom
2RDZ	68.3 Angstrom
2RDZ	49.37 Angstrom
2RDZ	29.35 Angstrom
2RDZ	55.24 Angstrom
2RDZ	74.06 Angstrom
2RDZ	63.87 Angstrom
2RDZ	58.63 Angstrom
2RDZ	10.65 Angstrom
2RDZ	13.45 Angstrom
2RDZ	49.13 Angstrom
2RDZ	50.0 Angstrom
2RDZ	61.32 Angstrom
2RDZ	77.04 Angstrom
2RDZ	54.76 Angstrom
2RDZ	49.84 Angstrom
2RDZ	27.52 Angstrom
2RDZ	20.32 Angstrom
2RDZ	56.58 Angstrom
2RDZ	52.45 Angstrom
2RDZ	55.72 Angstrom
2RDZ	73.33 Angstrom
2RDZ	58.54 Angstrom
2RDZ	52.06 Angstrom
2RDZ	16.83 Angstrom
2RDZ	10.18 Angstrom
2RDZ	47.88 Angstrom
2RDZ	46.94 Angstrom
2RDZ	51.36 Angstrom
2RDZ	68.4 Angstrom
2RDZ	54.66 Angstrom
2RDZ	45.52 Angstrom
2RDZ	19.57 Angstrom
2RDZ	10.9 Angstrom
2RDZ	39.88 Angstrom
2RDZ	38.71 Angstrom
2RDZ	49.08 Angstrom
2RDZ	64.11 Angstrom
2RDZ	48.88 Angstrom
2RDZ	36.65 Angstrom
2RDZ	28.54 Angstrom
2RDZ	20.49 Angstrom
2RDZ	35.3 Angstrom
2RDZ	31.48 Angstrom
2RDZ	39.02 Angstrom
2RDZ	49.87 Angstrom
2RDZ	59.08 Angstrom
2RDZ	43.56 Angstrom
2RDZ	49.15 Angstrom
2RDZ	49.46 Angstrom
2RDZ	10.61 Angstrom
2RDZ	13.5 Angstrom
2RDZ	49.32 Angstrom
2RDZ	56.46 Angstrom
2RDZ	51.81 Angstrom
2RDZ	32.41 Angstrom
2RDZ	56.4 Angstrom
2RDZ	51.69 Angstrom
2RDZ	27.57 Angstrom
2RDZ	20.41 Angstrom
2RDZ	39.95 Angstrom
2RDZ	50.13 Angstrom
2RDZ	52.18 Angstrom
2RDZ	35.27 Angstrom
2RDZ	47.77 Angstrom
2RDZ	46.27 Angstrom
2RDZ	16.78 Angstrom
2RDZ	10.34 Angstrom
2RDZ	38.28 Angstrom
2RDZ	50.67 Angstrom
2RDZ	47.65 Angstrom
2RDZ	31.66 Angstrom
2RDZ	39.84 Angstrom
2RDZ	38.19 Angstrom
2RDZ	19.64 Angstrom
2RDZ	11.29 Angstrom
2RDZ	42.72 Angstrom
2RDZ	55.88 Angstrom
2RDZ	44.21 Angstrom
2RDZ	29.16 Angstrom
2RDZ	35.08 Angstrom
2RDZ	30.91 Angstrom
2RDZ	28.66 Angstrom
2RDZ	20.93 Angstrom
1D2V	16.19 Angstrom
1D2V	43.77 Angstrom
1D2V	43.81 Angstrom
1D2V	16.09 Angstrom
3BNH	10.6 Angstrom
3BNH	27.6 Angstrom
3BNH	16.83 Angstrom
3BNH	19.65 Angstrom
3BNH	28.77 Angstrom
3C63	10.14 Angstrom
3C63	40.3 Angstrom
3C63	44.24 Angstrom
3C63	34.66 Angstrom
3C63	32.01 Angstrom
3C63	43.74 Angstrom
3C63	14.04 Angstrom
3C63	11.59 Angstrom
3C63	24.23 Angstrom
3C63	46.97 Angstrom
3C63	45.39 Angstrom
3C63	34.35 Angstrom
3C63	31.24 Angstrom
3C63	25.34 Angstrom
3C63	43.7 Angstrom
3C63	35.34 Angstrom
3C63	49.38 Angstrom
3C63	42.2 Angstrom
3C63	48.07 Angstrom
3C63	12.08 Angstrom
4Q17	10.59 Angstrom
4Q17	66.43 Angstrom
4Q17	27.21 Angstrom
4Q17	49.75 Angstrom
4Q17	16.49 Angstrom
4Q17	58.85 Angstrom
4Q17	19.36 Angstrom
4Q17	60.09 Angstrom
4Q17	28.9 Angstrom
4Q17	59.43 Angstrom
4Q17	33.17 Angstrom
4Q17	55.57 Angstrom
4Q17	34.54 Angstrom
4Q17	45.83 Angstrom
4Q17	38.13 Angstrom
4Q17	61.59 Angstrom
4Q17	66.44 Angstrom
4Q17	10.56 Angstrom
4Q17	49.69 Angstrom
4Q17	27.24 Angstrom
4Q17	58.84 Angstrom
4Q17	16.51 Angstrom
4Q17	60.08 Angstrom
4Q17	19.38 Angstrom
4Q17	59.43 Angstrom
4Q17	28.93 Angstrom
4Q17	55.51 Angstrom
4Q17	33.09 Angstrom
4Q17	45.75 Angstrom
4Q17	34.57 Angstrom
4Q17	61.76 Angstrom
4Q17	37.68 Angstrom
4Q1O	10.59 Angstrom
4Q1O	66.43 Angstrom
4Q1O	27.21 Angstrom
4Q1O	49.75 Angstrom
4Q1O	16.49 Angstrom
4Q1O	58.85 Angstrom
4Q1O	19.36 Angstrom
4Q1O	60.09 Angstrom
4Q1O	28.9 Angstrom
4Q1O	59.43 Angstrom
4Q1O	33.17 Angstrom
4Q1O	55.57 Angstrom
4Q1O	34.54 Angstrom
4Q1O	45.83 Angstrom
4Q1O	38.13 Angstrom
4Q1O	61.59 Angstrom
4Q1O	66.44 Angstrom
4Q1O	10.56 Angstrom
4Q1O	49.69 Angstrom
4Q1O	27.24 Angstrom
4Q1O	58.84 Angstrom
4Q1O	16.51 Angstrom
4Q1O	60.08 Angstrom
4Q1O	19.38 Angstrom
4Q1O	59.43 Angstrom
4Q1O	28.93 Angstrom
4Q1O	55.51 Angstrom
4Q1O	33.09 Angstrom
4Q1O	45.75 Angstrom
4Q1O	34.57 Angstrom
4Q1O	61.76 Angstrom
4Q1O	37.68 Angstrom
7ZS0	6.85 Angstrom
7ZS0	22.84 Angstrom
7ZS0	20.16 Angstrom
7ZS0	16.68 Angstrom
7ZS0	6.91 Angstrom
7ZS0	37.38 Angstrom
3RIV	15.7 Angstrom
3RIV	35.03 Angstrom
3RIV	44.32 Angstrom
3RIV	15.7 Angstrom
3UCP	20.65 Angstrom
3UCP	10.61 Angstrom
3UCP	23.32 Angstrom
3UCP	28.07 Angstrom
3UCP	31.96 Angstrom
3UCP	32.42 Angstrom
3UCP	49.23 Angstrom
3UCP	42.53 Angstrom
3UCP	39.5 Angstrom
3UCP	38.01 Angstrom
3UCP	46.7 Angstrom
7RKR	30.59 Angstrom
7RKR	17.63 Angstrom
7DLQ	15.89 Angstrom
3FM1	15.84 Angstrom
3FM1	13.27 Angstrom
7WCA	22.78 Angstrom
7WCA	22.34 Angstrom
7WCA	24.9 Angstrom
7WCA	25.54 Angstrom
7WCA	43.13 Angstrom
7WCA	55.92 Angstrom
7WCA	31.86 Angstrom
7WCA	44.15 Angstrom
7WCA	52.66 Angstrom
7WCA	65.42 Angstrom
7WCA	22.72 Angstrom
7WCA	43.12 Angstrom
7WCA	25.61 Angstrom
7WCA	24.87 Angstrom
7WCA	22.37 Angstrom
7WCA	25.25 Angstrom
7WCA	52.71 Angstrom
7WCA	65.45 Angstrom
7WCA	31.8 Angstrom
7WCA	44.12 Angstrom
7WCA	22.84 Angstrom
7WCA	31.72 Angstrom
7WCA	53.95 Angstrom
7WCA	50.82 Angstrom
7WCA	52.75 Angstrom
7WCA	65.45 Angstrom
7WCA	22.39 Angstrom
7WCA	25.29 Angstrom
7WCA	43.15 Angstrom
7WCA	56.0 Angstrom
7WCA	22.73 Angstrom
7WCA	52.62 Angstrom
7WCA	50.88 Angstrom
7WCA	53.85 Angstrom
7WCA	31.85 Angstrom
7WCA	44.09 Angstrom
7WCA	43.15 Angstrom
7WCA	56.02 Angstrom
7WCA	22.39 Angstrom
7WCA	25.28 Angstrom
8UFT	24.63 Angstrom
8UFT	39.38 Angstrom
8UFT	61.92 Angstrom
8UFT	58.23 Angstrom
8UFT	33.7 Angstrom
8UFT	32.29 Angstrom
8UFT	90.51 Angstrom
8UFT	38.72 Angstrom
8UFT	82.14 Angstrom
8UFT	71.65 Angstrom
8UFT	39.68 Angstrom
8UFT	96.33 Angstrom
7DLH	13.32 Angstrom
3S7W	10.51 Angstrom
3S7W	13.34 Angstrom
3S7W	67.55 Angstrom
3S7W	52.12 Angstrom
3S7W	27.72 Angstrom
3S7W	20.66 Angstrom
3S7W	50.3 Angstrom
3S7W	37.1 Angstrom
3S7W	16.7 Angstrom
3S7W	9.75 Angstrom
3S7W	59.73 Angstrom
3S7W	43.94 Angstrom
3S7W	19.61 Angstrom
3S7W	10.88 Angstrom
3S7W	61.01 Angstrom
3S7W	43.69 Angstrom
3S7W	29.27 Angstrom
3S7W	20.92 Angstrom
3S7W	60.39 Angstrom
3S7W	42.72 Angstrom
3S7W	33.5 Angstrom
3S7W	33.86 Angstrom
3S7W	56.18 Angstrom
3S7W	48.09 Angstrom
3S7W	35.04 Angstrom
3S7W	29.1 Angstrom
3S7W	46.34 Angstrom
3S7W	36.62 Angstrom
3S7W	38.07 Angstrom
3S7W	41.52 Angstrom
3S7W	62.42 Angstrom
3S7W	56.13 Angstrom
3S7W	67.53 Angstrom
3S7W	52.07 Angstrom
3S7W	10.54 Angstrom
3S7W	13.39 Angstrom
3S7W	50.39 Angstrom
3S7W	37.15 Angstrom
3S7W	27.67 Angstrom
3S7W	20.8 Angstrom
3S7W	59.73 Angstrom
3S7W	43.9 Angstrom
3S7W	16.7 Angstrom
3S7W	9.87 Angstrom
3S7W	61.02 Angstrom
3S7W	43.67 Angstrom
3S7W	19.59 Angstrom
3S7W	10.92 Angstrom
3S7W	60.41 Angstrom
3S7W	42.72 Angstrom
3S7W	29.26 Angstrom
3S7W	20.91 Angstrom
3S7W	56.34 Angstrom
3S7W	48.22 Angstrom
3S7W	33.6 Angstrom
3S7W	34.18 Angstrom
3S7W	46.47 Angstrom
3S7W	36.69 Angstrom
3S7W	34.99 Angstrom
3S7W	29.23 Angstrom
3S7W	62.33 Angstrom
3S7W	56.17 Angstrom
3S7W	38.75 Angstrom
3S7W	42.23 Angstrom
4L3H	11.87 Angstrom
4L3H	108.34 Angstrom
4L3H	12.61 Angstrom
4L3H	89.51 Angstrom
4L3H	108.38 Angstrom
4L3H	11.91 Angstrom
4L3H	89.58 Angstrom
4L3H	12.54 Angstrom
5FNB	15.67 Angstrom
5FNB	13.24 Angstrom
5FNB	33.32 Angstrom
5FNB	48.2 Angstrom
5FNB	36.73 Angstrom
5FNB	39.06 Angstrom
5FNB	15.63 Angstrom
5FNB	13.27 Angstrom
4BLY	15.69 Angstrom
4BLY	13.34 Angstrom
6LF7	15.92 Angstrom
1B82	15.67 Angstrom
1B82	13.3 Angstrom
1B82	72.44 Angstrom
1B82	55.6 Angstrom
1B82	44.42 Angstrom
1B82	63.95 Angstrom
1B82	15.62 Angstrom
1B82	13.28 Angstrom
1CXP	16.18 Angstrom
1CXP	43.72 Angstrom
1CXP	43.72 Angstrom
1CXP	16.12 Angstrom
1GZB	16.24 Angstrom
1GZB	13.29 Angstrom
1IQC	12.11 Angstrom
1IQC	23.12 Angstrom
1IQC	60.25 Angstrom
1IQC	29.07 Angstrom
1IQC	55.96 Angstrom
1IQC	12.38 Angstrom
1IQC	11.09 Angstrom
1IQC	61.46 Angstrom
1IQC	47.57 Angstrom
1IQC	66.16 Angstrom
1IQC	70.26 Angstrom
1IQC	79.06 Angstrom
1IQC	12.06 Angstrom
1IQC	76.68 Angstrom
1IQC	29.16 Angstrom
1IQC	70.59 Angstrom
1IQC	76.9 Angstrom
1IQC	12.37 Angstrom
1IQC	85.53 Angstrom
1IQC	47.63 Angstrom
1IQC	29.13 Angstrom
1IQC	38.05 Angstrom
1IQC	75.94 Angstrom
1IQC	12.12 Angstrom
1IQC	58.77 Angstrom
1IQC	47.64 Angstrom
1IQC	57.68 Angstrom
1IQC	81.9 Angstrom
1IQC	12.44 Angstrom
1IQC	57.55 Angstrom
1IQC	52.01 Angstrom
1IQC	63.02 Angstrom
1IQC	29.28 Angstrom
1IQC	50.53 Angstrom
1IQC	11.88 Angstrom
1IQC	63.21 Angstrom
1IQC	74.89 Angstrom
1IQC	47.85 Angstrom
1IQC	50.32 Angstrom
1IQC	12.56 Angstrom
1QPA	13.34 Angstrom
1QPA	15.63 Angstrom
1QPA	30.66 Angstrom
1QPA	50.86 Angstrom
1QPA	30.67 Angstrom
1QPA	50.89 Angstrom
1QPA	13.36 Angstrom
1QPA	15.64 Angstrom
1WAD	18.68 Angstrom
1WAD	18.42 Angstrom
1WAD	17.31 Angstrom
1WAD	8.57 Angstrom
2W3H	23.15 Angstrom
2W3H	30.33 Angstrom
2Y79	23.08 Angstrom
2Y79	31.03 Angstrom
3D1I	10.43 Angstrom
3D1I	13.14 Angstrom
3D1I	66.76 Angstrom
3D1I	51.74 Angstrom
3D1I	27.37 Angstrom
3D1I	20.77 Angstrom
3D1I	49.81 Angstrom
3D1I	36.9 Angstrom
3D1I	16.49 Angstrom
3D1I	9.88 Angstrom
3D1I	59.03 Angstrom
3D1I	43.59 Angstrom
3D1I	19.35 Angstrom
3D1I	11.24 Angstrom
3D1I	60.29 Angstrom
3D1I	43.27 Angstrom
3D1I	28.9 Angstrom
3D1I	21.15 Angstrom
3D1I	59.69 Angstrom
3D1I	42.2 Angstrom
3D1I	33.24 Angstrom
3D1I	33.78 Angstrom
3D1I	55.73 Angstrom
3D1I	47.92 Angstrom
3D1I	34.62 Angstrom
3D1I	29.05 Angstrom
3D1I	45.96 Angstrom
3D1I	36.48 Angstrom
3D1I	38.33 Angstrom
3D1I	41.67 Angstrom
3D1I	61.67 Angstrom
3D1I	55.79 Angstrom
3D1I	66.75 Angstrom
3D1I	51.71 Angstrom
3D1I	10.42 Angstrom
3D1I	13.13 Angstrom
3D1I	49.72 Angstrom
3D1I	36.77 Angstrom
3D1I	27.41 Angstrom
3D1I	20.76 Angstrom
3D1I	59.03 Angstrom
3D1I	43.56 Angstrom
3D1I	16.49 Angstrom
3D1I	9.87 Angstrom
3D1I	60.29 Angstrom
3D1I	43.25 Angstrom
3D1I	19.35 Angstrom
3D1I	11.29 Angstrom
3D1I	59.7 Angstrom
3D1I	42.2 Angstrom
3D1I	28.92 Angstrom
3D1I	21.22 Angstrom
3D1I	55.62 Angstrom
3D1I	47.72 Angstrom
3D1I	33.13 Angstrom
3D1I	33.63 Angstrom
3D1I	45.82 Angstrom
3D1I	36.3 Angstrom
3D1I	34.7 Angstrom
3D1I	29.07 Angstrom
3D1I	61.78 Angstrom
3D1I	55.65 Angstrom
3D1I	37.68 Angstrom
3D1I	41.16 Angstrom
3GM6	10.44 Angstrom
3GM6	67.83 Angstrom
3GM6	27.77 Angstrom
3GM6	50.58 Angstrom
3GM6	16.81 Angstrom
3GM6	59.87 Angstrom
3GM6	19.67 Angstrom
3GM6	61.18 Angstrom
3GM6	29.3 Angstrom
3GM6	60.59 Angstrom
3GM6	33.73 Angstrom
3GM6	56.52 Angstrom
3GM6	35.16 Angstrom
3GM6	46.6 Angstrom
3GM6	38.87 Angstrom
3GM6	62.55 Angstrom
3GM6	67.82 Angstrom
3GM6	10.46 Angstrom
3GM6	50.47 Angstrom
3GM6	27.82 Angstrom
3GM6	59.86 Angstrom
3GM6	16.82 Angstrom
3GM6	61.17 Angstrom
3GM6	19.68 Angstrom
3GM6	60.54 Angstrom
3GM6	29.33 Angstrom
3GM6	56.47 Angstrom
3GM6	33.62 Angstrom
3GM6	46.51 Angstrom
3GM6	35.19 Angstrom
3GM6	62.8 Angstrom
3GM6	38.22 Angstrom
3LGQ	10.53 Angstrom
3LGQ	67.15 Angstrom
3LGQ	27.49 Angstrom
3LGQ	50.1 Angstrom
3LGQ	16.62 Angstrom
3LGQ	59.38 Angstrom
3LGQ	19.56 Angstrom
3LGQ	60.59 Angstrom
3LGQ	29.15 Angstrom
3LGQ	59.94 Angstrom
3LGQ	33.35 Angstrom
3LGQ	56.01 Angstrom
3LGQ	34.83 Angstrom
3LGQ	46.15 Angstrom
3LGQ	38.15 Angstrom
3LGQ	62.2 Angstrom
3LGQ	67.17 Angstrom
3LGQ	10.5 Angstrom
3LGQ	50.07 Angstrom
3LGQ	27.51 Angstrom
3LGQ	59.38 Angstrom
3LGQ	16.62 Angstrom
3LGQ	60.6 Angstrom
3LGQ	19.56 Angstrom
3LGQ	59.97 Angstrom
3LGQ	29.14 Angstrom
3LGQ	55.96 Angstrom
3LGQ	33.35 Angstrom
3LGQ	46.11 Angstrom
3LGQ	34.86 Angstrom
3LGQ	62.28 Angstrom
3LGQ	37.97 Angstrom
3O5C	12.06 Angstrom
3O5C	29.26 Angstrom
3O5C	32.46 Angstrom
3O5C	50.22 Angstrom
3O5C	12.45 Angstrom
3O5C	47.81 Angstrom
3O5C	41.4 Angstrom
3O5C	41.53 Angstrom
3O5C	29.1 Angstrom
3O5C	12.04 Angstrom
3O5C	55.61 Angstrom
3O5C	76.43 Angstrom
3O5C	47.76 Angstrom
3O5C	12.46 Angstrom
3O5C	62.92 Angstrom
3O5C	90.44 Angstrom
3O5C	41.75 Angstrom
3O5C	58.69 Angstrom
3O5C	12.15 Angstrom
3O5C	29.25 Angstrom
3O5C	46.14 Angstrom
3O5C	48.88 Angstrom
3O5C	12.42 Angstrom
3O5C	47.93 Angstrom
3O5C	46.93 Angstrom
3O5C	72.23 Angstrom
3O5C	29.29 Angstrom
3O5C	12.11 Angstrom
3O5C	59.35 Angstrom
3O5C	89.44 Angstrom
3O5C	47.98 Angstrom
3O5C	12.44 Angstrom
4L38	10.49 Angstrom
4L38	13.1 Angstrom
4L38	66.95 Angstrom
4L38	51.89 Angstrom
4L38	27.46 Angstrom
4L38	20.85 Angstrom
4L38	49.96 Angstrom
4L38	37.01 Angstrom
4L38	16.55 Angstrom
4L38	9.85 Angstrom
4L38	59.21 Angstrom
4L38	43.74 Angstrom
4L38	19.39 Angstrom
4L38	11.21 Angstrom
4L38	60.54 Angstrom
4L38	43.5 Angstrom
4L38	29.03 Angstrom
4L38	21.2 Angstrom
4L38	59.89 Angstrom
4L38	42.42 Angstrom
4L38	33.35 Angstrom
4L38	33.91 Angstrom
4L38	55.89 Angstrom
4L38	48.01 Angstrom
4L38	34.73 Angstrom
4L38	29.17 Angstrom
4L38	46.11 Angstrom
4L38	36.57 Angstrom
4L38	38.45 Angstrom
4L38	41.81 Angstrom
4L38	61.87 Angstrom
4L38	55.92 Angstrom
4L38	66.93 Angstrom
4L38	51.93 Angstrom
4L38	10.48 Angstrom
4L38	13.1 Angstrom
4L38	49.88 Angstrom
4L38	36.98 Angstrom
4L38	27.49 Angstrom
4L38	20.73 Angstrom
4L38	59.19 Angstrom
4L38	43.77 Angstrom
4L38	16.57 Angstrom
4L38	9.79 Angstrom
4L38	60.5 Angstrom
4L38	43.52 Angstrom
4L38	19.41 Angstrom
4L38	11.19 Angstrom
4L38	59.86 Angstrom
4L38	42.44 Angstrom
4L38	29.05 Angstrom
4L38	21.19 Angstrom
4L38	55.79 Angstrom
4L38	47.92 Angstrom
4L38	33.23 Angstrom
4L38	33.66 Angstrom
4L38	45.97 Angstrom
4L38	36.49 Angstrom
4L38	34.8 Angstrom
4L38	29.09 Angstrom
4L38	61.99 Angstrom
4L38	55.89 Angstrom
4L38	37.79 Angstrom
4L38	41.22 Angstrom
4LM8	28.74 Angstrom
4LM8	11.92 Angstrom
4LM8	34.8 Angstrom
4LM8	44.12 Angstrom
4LM8	17.48 Angstrom
4LM8	26.32 Angstrom
4LM8	15.25 Angstrom
4LM8	47.58 Angstrom
4LM8	52.04 Angstrom
4LM8	17.64 Angstrom
4LM8	27.17 Angstrom
4LM8	12.94 Angstrom
4LM8	38.18 Angstrom
4LM8	54.26 Angstrom
4LM8	20.41 Angstrom
4LM8	37.26 Angstrom
4LM8	12.98 Angstrom
4LM8	39.13 Angstrom
4LM8	59.09 Angstrom
4LM8	30.72 Angstrom
4LM8	41.15 Angstrom
4LM8	19.66 Angstrom
4LM8	47.58 Angstrom
4LM8	68.73 Angstrom
4LM8	37.02 Angstrom
4LM8	38.39 Angstrom
4LM8	21.32 Angstrom
4LM8	24.02 Angstrom
4LM8	33.66 Angstrom
4LM8	26.35 Angstrom
4LM8	49.13 Angstrom
4LM8	29.9 Angstrom
4LM8	19.99 Angstrom
4LM8	30.98 Angstrom
4LM8	37.33 Angstrom
4LM8	39.99 Angstrom
4LM8	31.42 Angstrom
4LM8	25.29 Angstrom
4LM8	22.34 Angstrom
4LM8	27.83 Angstrom
4LM8	40.98 Angstrom
4LM8	33.17 Angstrom
4LM8	35.42 Angstrom
4LM8	22.32 Angstrom
4LM8	28.56 Angstrom
4LM8	47.67 Angstrom
4LM8	42.34 Angstrom
4LM8	40.6 Angstrom
4LM8	16.86 Angstrom
4LM8	36.02 Angstrom
4Q5B	10.46 Angstrom
4Q5B	67.07 Angstrom
4Q5B	27.39 Angstrom
4Q5B	50.05 Angstrom
4Q5B	16.55 Angstrom
4Q5B	59.31 Angstrom
4Q5B	19.51 Angstrom
4Q5B	60.52 Angstrom
4Q5B	29.14 Angstrom
4Q5B	59.89 Angstrom
4Q5B	33.33 Angstrom
4Q5B	55.92 Angstrom
4Q5B	34.78 Angstrom
4Q5B	46.08 Angstrom
4Q5B	38.14 Angstrom
4Q5B	62.09 Angstrom
4Q5B	67.11 Angstrom
4Q5B	10.43 Angstrom
4Q5B	50.01 Angstrom
4Q5B	27.41 Angstrom
4Q5B	59.31 Angstrom
4Q5B	16.55 Angstrom
4Q5B	60.53 Angstrom
4Q5B	19.49 Angstrom
4Q5B	59.9 Angstrom
4Q5B	29.14 Angstrom
4Q5B	55.9 Angstrom
4Q5B	33.28 Angstrom
4Q5B	46.04 Angstrom
4Q5B	34.79 Angstrom
4Q5B	62.2 Angstrom
4Q5B	37.9 Angstrom
6FU3	11.96 Angstrom
6FU3	29.77 Angstrom
6FU3	12.64 Angstrom
6FU3	48.63 Angstrom
6FU3	29.76 Angstrom
6FU3	11.94 Angstrom
6FU3	48.63 Angstrom
6FU3	12.63 Angstrom
3FKG	15.67 Angstrom
3FKG	13.33 Angstrom
3SXT	12.12 Angstrom
3SXT	108.74 Angstrom
3SXT	12.51 Angstrom
3SXT	89.99 Angstrom
3SXT	108.8 Angstrom
3SXT	12.1 Angstrom
3SXT	89.94 Angstrom
3SXT	12.55 Angstrom
8QBQ	28.65 Angstrom
8QBQ	11.85 Angstrom
8QBQ	34.59 Angstrom
8QBQ	44.15 Angstrom
8QBQ	17.53 Angstrom
8QBQ	26.15 Angstrom
8QBQ	15.24 Angstrom
8QBQ	47.25 Angstrom
8QBQ	51.96 Angstrom
8QBQ	17.57 Angstrom
8QBQ	26.98 Angstrom
8QBQ	12.9 Angstrom
8QBQ	37.81 Angstrom
8QBQ	54.17 Angstrom
8QBQ	20.27 Angstrom
8QBQ	37.03 Angstrom
8QBQ	12.96 Angstrom
8QBQ	38.91 Angstrom
8QBQ	59.18 Angstrom
8QBQ	30.59 Angstrom
8QBQ	40.82 Angstrom
8QBQ	19.59 Angstrom
8QBQ	47.19 Angstrom
8QBQ	68.67 Angstrom
8QBQ	36.77 Angstrom
8QBQ	38.2 Angstrom
8QBQ	21.28 Angstrom
8QBQ	24.0 Angstrom
8QBQ	33.72 Angstrom
8QBQ	26.3 Angstrom
8QBQ	48.79 Angstrom
8QBQ	29.92 Angstrom
8QBQ	19.93 Angstrom
8QBQ	31.0 Angstrom
8QBQ	37.14 Angstrom
8QBQ	39.62 Angstrom
8QBQ	31.53 Angstrom
8QBQ	25.1 Angstrom
8QBQ	22.37 Angstrom
8QBQ	27.67 Angstrom
8QBQ	40.49 Angstrom
8QBQ	33.21 Angstrom
8QBQ	35.18 Angstrom
8QBQ	22.31 Angstrom
8QBQ	28.3 Angstrom
8QBQ	47.1 Angstrom
8QBQ	42.35 Angstrom
8QBQ	40.29 Angstrom
8QBQ	16.69 Angstrom
8QBQ	35.69 Angstrom
3RKH	10.4 Angstrom
3RKH	66.32 Angstrom
3RKH	27.14 Angstrom
3RKH	49.53 Angstrom
3RKH	16.39 Angstrom
3RKH	58.65 Angstrom
3RKH	19.19 Angstrom
3RKH	59.92 Angstrom
3RKH	28.7 Angstrom
3RKH	59.25 Angstrom
3RKH	33.05 Angstrom
3RKH	55.34 Angstrom
3RKH	34.4 Angstrom
3RKH	45.66 Angstrom
3RKH	37.98 Angstrom
3RKH	61.36 Angstrom
3RKH	66.32 Angstrom
3RKH	10.39 Angstrom
3RKH	49.45 Angstrom
3RKH	27.2 Angstrom
3RKH	58.62 Angstrom
3RKH	16.41 Angstrom
3RKH	59.92 Angstrom
3RKH	19.23 Angstrom
3RKH	59.22 Angstrom
3RKH	28.75 Angstrom
3RKH	55.29 Angstrom
3RKH	32.98 Angstrom
3RKH	45.58 Angstrom
3RKH	34.43 Angstrom
3RKH	61.48 Angstrom
3RKH	37.57 Angstrom
4AAL	12.11 Angstrom
4AAL	37.68 Angstrom
4AAL	12.6 Angstrom
4AAL	29.85 Angstrom
4AAL	37.6 Angstrom
4AAL	12.13 Angstrom
4AAL	29.85 Angstrom
4AAL	12.59 Angstrom
7Y9O	17.62 Angstrom
7Y9O	26.68 Angstrom
1B85	15.66 Angstrom
1B85	13.36 Angstrom
1B85	73.81 Angstrom
1B85	56.81 Angstrom
1B85	45.77 Angstrom
1B85	65.05 Angstrom
1B85	15.67 Angstrom
1B85	13.35 Angstrom
1DNU	16.17 Angstrom
1DNU	43.79 Angstrom
1DNU	43.79 Angstrom
1DNU	16.1 Angstrom
3HDL	13.44 Angstrom
3HDL	15.64 Angstrom
3Q3U	15.64 Angstrom
3Q3U	13.28 Angstrom
4L3X	10.55 Angstrom
4L3X	13.16 Angstrom
4L3X	67.22 Angstrom
4L3X	52.11 Angstrom
4L3X	27.56 Angstrom
4L3X	20.86 Angstrom
4L3X	50.19 Angstrom
4L3X	37.19 Angstrom
4L3X	16.62 Angstrom
4L3X	9.85 Angstrom
4L3X	59.47 Angstrom
4L3X	43.94 Angstrom
4L3X	19.49 Angstrom
4L3X	11.2 Angstrom
4L3X	60.77 Angstrom
4L3X	43.69 Angstrom
4L3X	29.15 Angstrom
4L3X	21.25 Angstrom
4L3X	60.16 Angstrom
4L3X	42.64 Angstrom
4L3X	33.5 Angstrom
4L3X	34.01 Angstrom
4L3X	56.13 Angstrom
4L3X	48.22 Angstrom
4L3X	34.89 Angstrom
4L3X	29.25 Angstrom
4L3X	46.3 Angstrom
4L3X	36.72 Angstrom
4L3X	38.65 Angstrom
4L3X	41.99 Angstrom
4L3X	62.15 Angstrom
4L3X	56.18 Angstrom
4L3X	67.22 Angstrom
4L3X	52.12 Angstrom
4L3X	10.54 Angstrom
4L3X	13.15 Angstrom
4L3X	50.13 Angstrom
4L3X	37.11 Angstrom
4L3X	27.58 Angstrom
4L3X	20.78 Angstrom
4L3X	59.46 Angstrom
4L3X	43.94 Angstrom
4L3X	16.62 Angstrom
4L3X	9.81 Angstrom
4L3X	60.76 Angstrom
4L3X	43.68 Angstrom
4L3X	19.5 Angstrom
4L3X	11.22 Angstrom
4L3X	60.14 Angstrom
4L3X	42.63 Angstrom
4L3X	29.14 Angstrom
4L3X	21.25 Angstrom
[truncated: 9,543 more rows]
